# Supplementary material for: Accelerating First Principles Calculation of Multi-Component Alloy Steady-State Structure and Elastic Properties in Full Component Space
Source: Materials (Basel). 2023 Sep 15;16(18):6226. doi: 10.3390/ma16186226 (PMC10532447; doi:10.3390/ma16186226)
Supplement: Supplementary file 1 [file materials-16-06226-s001.zip]

Archive with 1 entries (1 files):
- materials-2604498-supplementary.pdf
